# Supplementary material for: Valeriana pilosa Roots Essential Oil: Chemical Composition, Antioxidant Activities, and Molecular Docking Studies on Enzymes Involved in Redox Biological Processes
Source: Antioxidants (Basel). 2022 Jul 7;11(7):1337. doi: 10.3390/antiox11071337 (PMC9311991; doi:10.3390/antiox11071337)
Supplement: Supplementary file 1 [file antioxidants-11-01337-s001.zip]

Archive with 1 entries (1 files):
- antioxidants-1782575-supplementary.pdf
